# Supplementary material for: Distinct local and global functions of mouse Aβ low-threshold mechanoreceptors in mechanical nociception
Source: Nat Commun. 2024 Apr 4;15:2911. doi: 10.1038/s41467-024-47245-0 (PMC10995180; doi:10.1038/s41467-024-47245-0)
Supplement: Supplementary file 11 — Source Data [file 41467_2024_47245_MOESM11_ESM.zip]

Archive with 3 entries (3 files):
- Gautam_SourceData.xlsx
- Gautam_SourceData_Suppl_Figures_1.xlsx
- Gautam_SourceData_Suppl_Methods_2.xlsx
