# Supplementary material for: Distinct local and global functions of mouse Aβ low-threshold mechanoreceptors in mechanical nociception
Source: Nat Commun. 2024 Apr 4;15:2911. doi: 10.1038/s41467-024-47245-0 (PMC10995180; doi:10.1038/s41467-024-47245-0)
Supplement: Supplementary file 11 — Source Data [file 41467_2024_47245_MOESM11_ESM.zip › Gautam_SourceData.xlsx]

## Sheet: Figure 1
	Figure 1. Histological characterization of SplitCre-ReaChR mice
					Figure 1D
		Marker	Over eYFP (%)			Mean+SE	Over marker (%)			Mean+SE
		Ret	85.325	84.0575	85.6733	85.02 ± 0.49 %	25.2733	22.265	25.71	24.42 ± 1.08 %
		Calb1	70.2975	65.66	64.524	66.83 ± 1.77 %	50.41	58.1075	54.598	54.37 ± 2.22 %
		Ntrk2	37.0625	44.61	46.7083	42.79 ± 2.93 %	41.095	33.165	45.7417	40.08 ± 3.67 %
	Quantification of the percentage of Eyfp+ neurons expressing different markers and vice versa. 4-5 sections/mouse, n = 3 mice.

## Sheet: Figure 2
		Figure 2. Electrophysiological characterization of SplitCre-ReaChR mice
			Figure 2C						Figure 2H
									Hairy		Glabrous
			21.4					RA	4	RA	8
			20					SA	3	SA	1
			20
			16.3					The number of recordings from hairy skin (n=7) and glabrous skin (n = 9)
			10.7
			33.3
			29						Figure 2I
			20.5
			17.9
			14.6						SA (n=4)
			25						(mN)	AP number	S.E
			15.9						0	0	0
			17.5						5	1.4	0.511
			19.4						30	8.2	3.09
			21.9						80	13	4.18
			19.4
			19.4
									RA (n=12)
		Conduction velocity (m/s) from YFP positive fibers (n =17)							(mN)	AP number	S.E
									0	0	0
									5	1	0.21
									30	1.25	0.13
									80	1.22	0.15
								The stimulation response (impulses in 1 s) from RA (n=12) and SA (n=4) fibers
				Figure 2J
				RA	SA
				2.25	3.52
				1.57	1.57
				0.56	3.98
				1.89	6.58
				5
				3.07
				0.11
				0.11
				0.53
				1.28
				0.67
				0.14
		The mechanical thretholds (mN) of RA (n=12) and SA (n=4) fibers

## Sheet: Figure 3
			Figure 3. Pharmacogenetic ablation of SplitCre-Aβ-LTMRs
	Figure 3D					Figure 3O
	Vehicle	Mean±SE	DTA	Mean±SE, p
	104.31	1	18.96	30.6 ± 3.2 %, p < 0.0001 Mann Whitney test (Two-tailed)		Marker		Vehicle				Mean±SE	DTA			Mean±SE	p	Two way ANOVA followed by Bonferro- ni's multiple comparisons test
	109.05		37.93			Ret+tdT		16.5		14.8	12.85	14.72 ± 1.05	6	3.5	2.33	3.94 ±1.08	0.0002
	99.57		33.19			Calb1+tdT		14.8		12.5	10	12.43 ± 1.4	8.33	6	1.33	5.22 ± 2.05	0.004
	95.86		28.45			Ntrk2+tdT		7.45		8.51	10	8.65 ± 0.73	5.5	5.35	3.88	4.91 ± 0.51	0.16
	90.09		14.22
	104.31		37.93			Quantification of the double positive neurons per DRG section, 4 sections/mouse, n = 3 mice in each group
	90.8		14.22
	99.57		42.67
	94.83		28.45
	104.25		37.93
	94.56		42.67
	Quantification of the tdTomato+ neurons per DRG. The data were normalized to the average number of tdTomato+ DRG neurons/section of control mice. n=3 mice, 3-4 sections/mouse.
	Figure 3G
	Vehicle		DTA	Mean±SE, p
	82.51	1	45.41	37.06 ± 5.1 %, p = 0.0079 Mann Whitney test (Two-tailed)
	95.44		41.38
	110		17.8
	122		35.85
	89.24		44.84
	Quantification of the mean tdT+ fluorescence intensity in laminae III-V. The data were normalized to the average mean intensity of Tdt+ central terminals of control mice. n=5 mice, 6-8 sections/mouse.
	Figure 3J
	Vehicle		DTA	Mean±SE, p
	95.57	1	45.74	38.6 ± 3.62 %, p = 0.0022 Mann Whitney test (Two-tailed)
	101.17		45.74
	91.24		29.12
	103.16		44.64
	105.38		25.88
	103.53		40.41
	Quantification of the number of tdT+ fibers innervating Meissner’s corpuscles per footpad section. The data were normalized to the average number of tdTomato+ fibers innervating dermal papillae of control mice. n=6 mice, 5-6 sections/mouse.

## Sheet: Figure 4
			Figure 4. Ablation of SplitCre-Aβ-LTMRs reduced gentle touch sensation but increased mechanical nociception in the glabrous skin
		Figure 4B				Figure 4C
		Saline	DTA	p			Saline	DTA	p
		1	1	Two-tailed Mann Whitney test			100	0	Two-tailed Mann Whitney test
		1	1				60	20
		1	1				100	60
		1	1				100	80
		1	1				100	80
		1	1				100	60
		1	0.95				80	60
		0.95	0.95				100	60
		1	1				80	40
	Mean±SE	0.99 ± 0.005 g	0.98 ± 0.007 g	p > 0.99		Mean±SE	91.11 ± 4.84%	51.11 ± 8.88%	0.0014
	50% paw withdrawal threshold (grams), n = 9 mice in each group						Percentage of paw lifting responses to dynamic cotton swab at the plantar surface, 5 trials/mouse, n = 9 mice in each group
		Figure 4D							Figure 4E
							Hook (Rough)			Loop(Hairy)
		Saline	DTA	p			Saline	DTA		Saline	DTA	p
		35	300	Two-tailed Mann Whitney test			445	258		333	598	Saline: Hook vs. Loop p=0.097, DTA: Hook vs. Loop p=0.0003 Two way ANOVA
		33	22				369	260		418	565
		73	300				478	261		400	670
		50	184				388	244		376	585
		46	41				422	439		326	534
		113	280				385	322		550	444
		125	277				263	483		720	523
		155	228				342			704
		111	224			Mean±SE	386.5 ± 23.38 s	323.9 ± 36.95 s		478.4 ± 56.54 s	559.9 ± 26.59 s
		135	125
	Mean±SE	87.6 ± 14.33	198.1 ± 32.74	p = 0.0063			Chamber preference of different floor texture. n = 8 for control and 7 for the ablated mice
	The tape removal time (s) (Plantar), n = 10 mice in each group
	Figure 4F
		Saline	DTA	p
		3	13	Mann Whitney test (Two-tailed)
		3	14
		2	7
		4	8
		8	28
		10	15
		7	11
		2	19
		7	13
		0	10
	Mean±SE	4.6 ± 1.01 episodes	13.8 ± 1.98 episodes	p = 0.0002
	Number of licking episodes after alligator clip application at plantar surface, n = 10 mice in each group
											Figure 4G
		Saline									Mean±SE			DTA									Mean±SE	p
	BL	1	1	1	1	1	1	1	1	1	1 ± 0 g		BL	1	1	1	1	1	1	0.95	1	1	0.99 ± 0.005 g
	2h	1	0.95	0.47	0.84	0.46	0.008	0.0084	0.665	0.546	0.54 ± 0.12 g	Multi Mann Whitney tests. FDR Multiple comparisons, Two-stage step-up (Benjamini, Krieger, and Yekutieli)	2h	0.008	0.14	0.008	0.056	0.0926	0.066	0.008	0.056	0.036	0.05 ± 0.14 g	0.0149
	1D	0.008	0.027	0.008	0.008	0.008	0.008	0.008	0.008	0.008	0.01 ± 0.002 g		1D	0.008	0.008	0.008	0.008	0.008	0.008	0.008	0.008	0.008	0.008 ± 0 g	ns
	3D	0.008	0.008	0.008	0.008	0.008	0.008	0.008	0.008	0.008	0.008 ± 0 g		3D	0.008	0.008	0.008	0.008	0.008	0.0269	0.008	0.008	0.008	0.01 ± 0.02 g	ns
	7D	0.079	0.031	0.008	0.0787	0.0269	0.008	0.008	0.008	0.008	0.028 ± 0.09 g		7D	0.008	0.036	0.008	0.008	0.018	0.0297	0.008	0.008	0.008	0.014 ± 0.03 g	ns
	14D	0.059	0.493	0.268	0.412	0.265	0.046	0.0297	0.0289	0.0523	0.18 ± 0.06 g		14D	0.079	0.03	0.067	0.0558	0.0289	0.014	0.029	0.023	0.014	0.037 ± 0.007 g	0.0427
	21D			0.183	0.103	0.104	0.951	0.665	0.183	0.495	0.38 ± 0.12 g		21D				0.036	0.022	0.102	0.0289	0.019	0.092	0.049 ± 0.015 g	0.0012
	28D			0.314	0.951	0.642	0.705	0.775	0.951	0.526	0.694 ± 0.08 g		28D				0.022	0.044	0.087	0.008	0.029	0.124	0.052 ± 0.018 g	0.0012
		50% PWT, n = 9 mice per group except the days 21 and 28 (vehicle: n = 7 mice and DTA: n = 6 mice)
											Figure 4H
		Saline									Mean±SE							DTA					Mean±SE	p
	BL	8.68	10.54	8.98	9.1	11.245	8.47	8.73	8.22	8.13	9.12 ± 0.35 s	Multi Mann Whitney tests. FDR Multiple comparisons, Two-stage step-up (Benjamini, Krieger, and Yekutieli)	BL	11.2	9.7	8.98	9.23	8.64	8.4	7.79	8.23	8.79	8.99 ± 0.33 s	ns
	2h	3.07	3.69	2.95	2.4	3.57	2.9	4.04	5.2	5.01	3.65 ± 0.32 s		2h	2.77	4.37	3.93	2.4	3.67	3.6	5.4	6.15	5.23	4.17 ± 0.41 s
	1D	4.71	3.63	2.9	2.85	2.996	3.36	3.04	2.49	2.73	3.19 ± 0.22 s		1D	2.75	3.77	3.34	2.97	2.73	2.29	3.41	3.54	2.66	3.05 ± 0.16 s
	3D	3.59	4.12	2.53	2.83	2.88	3.61	2.95	2.43	2.55	3.05 ± 0.19 s		3D	3.33	3.53	3.5	2.63	3.31	2.37	2.28	2.39	2.41	2.86 ± 0.18 s
	7D	4.97	4.43	4.83	4.87	4.83	3.93	4.1	2.43	3.36	4.19 ± 0.28 s		7D	4.8	4.01	5.1	4.33	4.49	2.8	3.43	2.39	3.78	3.9 ± 0.3 s
	14D	6.27	5.04	5.73	5.44	6.05	5.3	4.77	4.54	4.45	5.29± 0.22 s		14D	5.94	7.2	6.13	5.6	5.82	4.89	4.24	3.99	4.5	5.37 ± 0.354s
	21D			9.47	6.92	7.14	6.83	8.43	5.33	5.53	7.09 ± 0.56 s		21D				8.97	8.96	8.38	6.37	5.95	5.3	7.32 ± 0.67 s
	28D			8.22	9.56	7.92	8.17	8.18	7.58	7.04	8.09± 0.29 s		28D				9.43	8.67	8.15	7.75	6.59	7.14	7.95 ± 0.42 s
		Latency of paw withdrawal (s), n = 9 mice per group except the days 21 and 28 (vehicle: n = 7 mice and DTA: n = 6 mice)

## Sheet: Figure 5
	Figure 5. Local optogenetic activation of SplitCre-Aβ-LTMRs evoked nociception in both chronic inflammatory and neuropathic pain conditions
	Figure 5B										Mean±SE
	SplitCre-ReaChR	5mW	0	0	33.33	33.33	0	33.33	66.66	100	33.33 ± 12.6 s	SplitCre-ReaChR: 5 mW vs. 10 mW, p=0.05 5 mW vs. 20 mW, p<0.0001 10 mW vs. 20 mW, p=0.01 (One way ANOVA followed by Bonferroni's multiple comparisons test) SplitCre-ReaChR (20 mW) vs. TrpV1Cre-ReaChR (5 mW), ns
		10mW	100	33.33	100	100	66.66	100	66.66	100	83.33 ± 8.9 s
		20mW	100	33.33	100	100	100	100	100	100	91.67 ± 8.3 s
	TrpV1Cre-ReaChR	5mW	100	100	100	100					100 ± 0 s
		Percentage of paw withdrawal response, SplitCre-ReaChR mice (n = 8). TrpV1Cre-ReaChR mice (n = 4)
	Figure 5C										Mean±SE	p
	SplitCre-ReaChR	5mW	3.78	5	5	2.89	4.89	3.1	5	2.44	4.01 ± 0.38 s	SplitCre-ReaChR: 5 mW vs. 10 mW, p=0.006 5 mW vs. 20 mW, p=0.001 10 mW vs. 20 mW, p>0.99 (One way ANOVA followed by Bonferroni's multiple comparisons test) SplitCre-ReaChR (20 mW) vs. TrpV1Cre-ReaChR (5 mW), p=0.002 (Mann Whittney Test)
		10mW	1.23	4.15	2.673	2.02	4.15	3.345	2.67	1.82	2.76 ± 0.37 s
		20mW	0.951	0.82	1.23	0.95	2.55	1.588	0.463	0.951	1.19 ± 0.22 s
	TrpV1Cre-ReaChR	5mW	0.215	0.156	0.32	0.151					0.21 ± 0.03 s
		Latency of paw withdrawal (s), SplitCre-ReaChR mice (n = 8). TrpV1Cre-ReaChR mice (n = 4)
	Figure 5D										Mean±SE	p
	SplitCre-ReaChR	5mW	0	0	0	0	0	0	0	0	0 ± 0	SplitCre-ReaChR: 5 vs. 10 mW, p=0.403 5 vs. 20 mW, p<0.0001 10 vs. 20 mW, p=0.0019 (One way ANOVA followed by Bonferroni's multiple comparisons test) SplitCre-ReaChR (20 mW) vs TrpV1Cre-ReaChR (5 mW), p=0.002 (Mann Whittney Test)
		10mW	0	0	0	0.66	0.33	0	0.33	0.33	0.2 ± 0.08
		20mW	1.33	0.66	0.33	0.66	0.33	0.66	1.33	0.66	0.74 ± 0.13
	TrpV1Cre-ReaChR	5mW	3.4	3.8	3.7	3.89					3.69 ± 0.1
		Pain Score, SplitCre-ReaChR mice (n = 8). TrpV1Cre-ReaChR mice (n = 4)
	Figure 5E
		Baseline	2h	D1	D3	D7	D14	D21	D28	p
		100	100	100	100	100	100	100	100	BL vs. 2h: p=0.0440 BL vs. D1: p=0.0009 BL vs. D3: p=0.007 BL vs. D7: p=0.0009 BL vs. D14: p<0.0001 BL vs. D21: p=0.0009 BL vs. D28: p=0.0003 (One way ANOVA followed by Tukey's multiple comparisons test)
		33.33	100	100	100	100	100	100	100
		66.66	100	100	100	100	100	100	100
		33.33	100	100	100	100	100	100	100
		33.33	33.33	100	66.66	100	100	100	100
		0	100	100	33.33	100	100	100	100
		0	33.33	100	100	100	100	100	100
		66.66	66.66	66.66	66.66	33.33	100	66.66	66.66
		0	33.33	33.33	66.66	66.66	66.66	33.33	66.66
	Mean±SE	37.03 ± 11.71	74.07 ± 10.8	88.89 ± 7.86	81.48 ± 8.07	88.89 ± 7.86	96.3± 3.7	88.89 ± 7.86	92.59 ± 4.9
	5mW blue laser, Percentages of paw withdrawal response in CFA-induced inflammatory pain model, n=9 mice in each group
	Figure 5F
		Baseline	2h	D1	D3	D7	D14	D21	D28	p
		3.78	2.28	4.65	2.25	3.19	2.25	3.1	2.55	BL vs. 2h: p=0.36 BL vs. D1: p=0.06 BL vs. D3: p=0.0015 BL vs. D7: p=0.0005 BL vs. D14: p<0.0001 BL vs. D21: p=0.09 BL vs. D28: p=0.25 (One way ANOVA followed by Tukey's multiple comparisons test)
		5	3.52	3.21	1.66	2.1	2.89	3.23	3.12
		5	3.89	2.25	2.55	1.85	2.67	2.98	5
		2.89	3.25	2.5	3.31	2.62	1.32	3.31	2.56
		4.89	2.22	3.12	1.98	1.71	1.11	2.15	1.89
		3.1	2.35	1.65	1.88	1.67	0.98	1.89	2.56
		5	4.66	2.45	2.22	2.1	1.41	3.13	4.34
		2.44	2.56	1.98	1.78	1.34	1.1	2.58	2
	Mean±SE	4.01 ± 0.38	3.09 ± 0.31	2.72 ± 0.33	2.2 ± 0.19	2.07 ± 0.20	1.71 ± 0.27	2.79 ± 0.18	3. ± 0.39
	5mW blue laser, paw withdrawal latency (s) in CFA-induced inflammatory pain model, n=8 mice in each group
	Figure 5G
		Baseline	2h	D1	D3	D7	D14	D21	D28	p
		0	2.33	2.5	3	2.66	2.33	0.66	1	BL vs. 2h: p=0.037 BL vs. D1: p=0.0004 BL vs. D3: p=0.011 BL vs. D7: p<0.0001 BL vs. D14: p=0.0001 BL vs. D21: p=0.018 BL vs. D28: p=0.017 (Kruskal-Wallis test followed by Dunn's multiple comparisons test)
		0	1.33	3	1.33	2.33	4	3	2
		0	1	1.66	1.33	2	1.66	0.33	0.66
		0	2.33	2.33	3	2.66	3	1.66	1.66
		0.33	0.33	2.33	0.33	2.66	1.66	0.66	0.33
		0	1	0.66	0.66	4	1.33	1.66	1
		0	0.33	2.33	1.33	4	2.66	1	1
		0	1	0.66	0.33	0.33	0.66	0.66	1
		0	0.33	0.66	0.66	1	0.33	1	1.66
	Mean±SE	0.036 ± 0.036	1.11 ± 0.26	1.79 ± 0.3	1.33 ± 0.34	2.4 ± 0.4	1.96 ± 0.38	1.18 ± 0.27	1.14 ± 0.17
	5mW blue laser, Pain Score in CFA-induced inflammatory pain model, n=9 mice in each group
		Figure 5I
		Control (CFA D7)	SplitCre-ReaChR (Sal)	SplitCre-ReaChR (CFA D7)	TrpV1Cre-ReaChR (No treatment)	p
		-26	15.55	-69.87	-56.6	Control (CFA D7) vs. Aβ ReaChR (CFA D7): p=0.029 Aβ ReaChR (Sal) vs. Aβ ReaChR (CFA D7):p=0.004 (Two way ANOVA followed by Tukey's multiple comparisons test)
		34	-15.5	-21.04	-70.25
		-16.3	6.24	-56.6	-77.35
		-9.25	37.4	-17.02	-71.68
		-6.38	-11.14	-41.07
		-14.75	-4.54	-45.65
			-33.41
	Mean±SE	-6.44 ± 8.54	-0.77 ± 8.69	-41.88 ± 8.3	-68.97 ± 4.39
		% Aversion, n = 7 in saline, n = 6 in CFA and control groups; n=4 in TrpV1Cre-ReaChR group
		Figure 5J
		Baseline	D1	D3	D7	D14	D21	D28	p
		100	100	100	100	100	100	100	BL vs. D1: p=0.011 BL vs. D3: p<0.0001 BL vs. D7: p<0.0001 BL vs. D14: p<0.0001 BL vs. D21: p<0.0001 BL vs. D28: p<0.0001 (One way ANOVA followed by Tukey's multiple comparisons test)
		0	66.66	100	100	100	100	100
		33.33	66.66	66.66	100	100	100	100
		0	0	100	100	100	66.66	66.66
		0	100	100	66.66	100	100	100
		33	100	100	100	100	100	100
		66	66.66	66.66	100	100	100	100
		33	66.66	100	100	100	100	100
	Mean±SE	33.17 ± 12.57	70.83 ± 11.68	91.67 ± 5.45	95.83 ± 4.16	100 ± 0.0	95.83 ± 4.16	95.83 ± 4.16
		5mW blue laser, Percentages of paw withdrawal response in MPNL pain model, n=8 mice in each group
		Figure 5K
		Baseline	D1	D3	D7	D14	D21	D28	p
		5	3.1	1.48	2.89	2.02	1.88	1.32	BL vs. D1: p=0.83 BL vs. D3: p=0.22 BL vs. D7: p=0.024 BL vs. D14: p=0.003 BL vs. D21: p=0.002 BL vs. D28: p=0.002 (One way ANOVA followed by Tukey's multiple comparisons test)
		2.22	4.321	2.88	2.39	1.65	0.985	2
		3.21	2.2	3.65	2.45	2.66	2.11	1.43
		1.56	2.1	1.99	1.67	1.22	1.77	1.66
		5	3.855	2.1	1.89	0.78	0.86	0.775
		5	2.12	1.656	0.85	0.65	1.21	1.52
		2.12	2.1	2.56	0.98	1.78	1.66	1.64
	Mean±SE	3.44 ± 0.58	2.82 ± 0.35	2.33 ± 0.28	1.87± 0.28	1.53± 0.26	1.49 ± 0.18	1.47 ± 0.14
		5mW blue laser, paw withdrawal latency (s) in MPNL pain model, n=8 mice in each group
		Figure 5L
		Baseline	D1	D3	D7	D14	D21	D28	p
		0	2	2	2.33	2.33	3	1.66	BL vs. D1: p=0.029 BL vs. D3: p<0.0001 BL vs. D7: p<0.0001 BL vs. D14: p<0.0001 BL vs. D21: p<0.0001 BL vs. D28: p<0.0001 (One way ANOVA followed by Tukey's multiple comparisons test)
		0	1	1.33	1.66	2.76	2.33	2
		0	0.33	0.33	1.66	0.66	2	1.66
		0	0.66	1.66	1.33	2	1.66	0.66
		0	1.33	1.33	1	1	1	1.33
		0	0.66	2	0.66	1	1.66	1.66
		0	1.33	2.33	1.33	1	0.66	1.66
		0	0.33	2	2.33	2	2	1.66
	Mean±SE	0 ± 0	0.95 ± 0.2	1.62 ± 0.22	1.53 ± 0.2	1.59 ± 0.27	1.78 ± 0.25	1.53 ± 014
		5mW blue laser, Pain Score in MPNL pain model, n=8 mice in each group

## Sheet: Figure 6
		Figure 6. SplitCre-ReaChR+ Aβ-LTMRs in the hind paw glabrous skin fire more action potentials in response to mechanical forces after CFA treatment
					Figure 6B
			Control (n=15)				CFA (n=5)
		mN	mean	sem		mN	mean	sem
		0	0	0		0	0	0
		5	1.07	0.15		5	1.2	0.2
		30	1.2	0.11		30	1.6	0.24
		80	1.13	0.09		80	2	0.44
		The RA stimulation response from control (n=15) and CFA (n=5) group
					Figure 6D
			Control (n=3)				CFA (n=6)
		mN	mean	sem		mN	mean	sem
		0	0	0		0	0	0
		5	0.33	0.33		5	4.17	2.26
		30	13.33	8.95		30	14	5.25
		80	20.33	10.17		80	16.67	4.77
		The SA stimulation response from control (n=3) and CFA (n=6) group
		Figure 6E
			%	SA	RA	p = 0.013, two-sided Chi’s square test
			Control	13.6	86.4
			CFA	55	45
		The percentage of RA and SA from Control (n=22) and CFA (n=11) groups
		Figure 6F
		Control	CFA
		5	0.27
		3.07	0.6
		0.11	2.07
		0.11	0.19
		0.53	2.43
		1.28
		0.67
		0.14
		0.07
		0.15
		2.43
		0.29
		1.2
		4.02
		4.02
		1.5
		3.36
		1.5
		3.36
		The mechanical thretholds (mN) of RA type fibers from control (n=19) and CFA (n=5) group
		Figure 6G
		Control	CFA
		5.92	2.07
		6.58	7.74
		7.22	5.92
			6.71
			3.07
			0.38
		The mechanical thretholds (mN) of SA type fibers from control (n=3) and CFA (n=6) group

## Sheet: Figure 7
	Figure 7. Dorsal column activation of SplitCre-ReaChR+ Aβ-LTMRs alleviated mechanical hyperalgesia in the chronic inflammatory pain model
								Figure 7B
	0.5 mW											10 mW
									Mean±SE										Mean±SE	p
	BL	0.9755	0.9755	1	0.951	1	1	0.9755	0.98±0.007 g	BL		1	1	1	1	0.951	1	0.951	0.98±0.009 g	BL vs. 5, p<0.0001 BL vs. 30, p=0.048 (Two way ANOVA followed by Bonferroni's multiple comparisons test)
	5 min	0.8955	0.951	0.9255	0.896	0.851	0.9755	0.9755	0.92±0.01 g	5 min		0.0406	0.04	0.051	0.5885	0.51	0.883	0.725	0.4±0.13 g
	30 min	0.9755	0.951	0.8955	1	0.8755	1	0.9755	0.95±0.01 g	30 min		0.53	0.46	0.67	0.6525	0.62	1	0.665	0.65±0.06 g
	90 min	1	1	1	0.951	0.9755	1	1	0.99±0.007 g	90 min		0.9075	0.9755	0.8305	0.7275	0.7625	0.9755	0.9755	0.87±0.04 g
	120 min	0.9755	1	1	0.9755	0.9755	1	0.9755	0.98±0.004 g	120 min		0.9755	0.925	0.851	0.883	0.883	1	0.9255	0.92±0.02 g
		PWT of spinal cord stimulation using 0.5 and 10 mW blue laser : Spinal/Dorsal Column optogenetic stimulation, 50 % PWT, n=7 each group
								Figure 7C
		Thoracic (No light)			Mean±SE	Thoracic (Light)			Mean±SE	p		Lumbar (No light)			Mean±SE	Lumbar (Light)			Mean±SE	p
	Lamina I-II	7.2	6.2	5.2	6.2±0.57	7.4	8.2	11.56	9.05±1.27	Lamina III-V: Thoracic (NL) vs. Thoracic (L) p<0.0001, Two way ANOVA		8.2	6.8	8	7.67±0.43	10.65	9.4	9.2	9.75±0.45	Lamina III-V: Lumbar (NL) vs. lumbar (L) p<0.0001, Two way ANOVA
	Lamina III-V	4.8	4.2	3.4	4.13±0.4	13.4	14.2	20.6	16.07±2.7			4	3.4	3.2	3.53±0.24	12.6	21.2	15.2	16.33±2.54
		Quantification of c-Fos+ neurons in the superficial and deep dorsal horn laminae of the thoracic and lumbar spinal cord. Spinal optogenetic stimulation, 0.5mW blue laser, n = 3 mice, Average of 5-7 sections per mouse.
								Figure 7E
		Thoracic (Slc32a1)			Mean±SE	Thoracic (Slc17a6)			Mean±SE			Lumbar (Slc32a1)			Mean±SE	Lumbar (Slc17a6)			Mean±SE
	Lamina I-II	69.05	79.58	85.56	78.06±4.82	30.95	18.52	14.44	21.3±4.96			74.99	79.16	90	81.38±4.47	33.33	20.83	10	21.39±6.74
	Lamina III-V	87.74	76.81	86.12	83.56±3.4	12.16	18.49	13.86	14.84±1.89			74.165	85.96	84.16	81.43±3.66	25.83	14.03	31.66	23.84±5.18
			Quantification of excitatory (Slc17a6+, brown bar) and inhibitory (Slc32a1+, black bar) interneurons (% over cFos): Spinal optogenetic stimulation, 0.5mW blue laser, n = 3 mice, Average of 3-4 sections per mouse.
								Figure 7F i
			SplitCre-ReaChR (Ipsi)						Mean±SE	p		SplitCre-ReaChR (Contra)						Mean±SE
	2h post CFA	Prestim	0.12	0.095	0.182	0.022	0.182	0.182	0.13 ± 0.026 g	(Prestim vs 5 min and 30 min), p < 0.0001 Two-way ANOVA		1	1	1	0.951	1	0.951	0.98 ± 0.01 g
		5	0.95	0.65	0.527	0.546	0.52	0.52	0.618 ± 0.069 g			1	1	1	0.951	1	1	0.99± 0.008 g
		30	1	0.68	0.527	0.527	0.545	0.52	0.633 ± 0.077 g			1	0.951	1	1	1	1	0.99± 0.008g
		90	0.103	0.34	0.103	0.314	0.18	0.182	0.203 ± 0.041 g			1	1	1	0.951	1	0.951	0.98 ± 0.01 g
		120	0.1	0.1	0.103	0.1	0.18	0.103	0.114 ± 0.013 g			1	0.951	1	1	0.951	1	0.98 ± 0.01 g
								Figure 7F ii
			SplitCre-ReaChR (Ipsi)						Mean±SE	p		SplitCre-ReaChR (Contra)						Mean±SE
	D7 post CFA	Prestim	0.008	0.008	0.008	0.008	0.008	0.008	0.008 ± 0.0 g	Prestim vs 5 min: p=0.008 and vs 30 min, p= 0.009 Two-way ANOVA		1	1	1	0.951	1	0.951	0.98 ± 0.01 g
		5	0.64	0.51	0.269	0.55	0.27	0.51	0.458 ± 0.062 g			1	1	1	1	1	1	1 ± 0.0 g
		30	0.775	0.758	0.31	0.951	0.55	0.55	0.649 ± 0.091 g			1	1	1	1	1	1	1 ± 0.0 g
		90	0.019	0.113	0.022	0.51	0.4	0.113	0.196 ± 0.084 g			1	1	1	1	1	1	1 ± 0.0 g
		120	0.008	0.01	0.008	0.02	0.04	0.008	0.015 ± 0.005 g			1	1	1	1	0.951	0.951	0.98 ± 0.01 g
								Figure 7F iii
			SplitCre-ReaChR (Ipsi)						Mean±SE	p		SplitCre-ReaChR (Contra)						Mean±SE
	D14 post CFA	Prestim	0.019	0.043	0.008	0.008	0.04	0.043	0.026 ± 0.006 g	Prestim vs 5 min: p=0.011 and vs 30 min, p= 0.007 Two-way ANOVA		1	1	1	1	0.951	1	0.99± 0.008 g
		5	0.75	0.851	0.951	0.4	0.625	0.4	0.662 ± 0.094 g			1	1	1	1	1	1	1 ± 0.0 g
		30	0.84	0.527	0.81	0.4	0.951	0.527	0.675 ± 0.089 g			1	0.951	1	0.951	1	1	0.98 ± 0.01 g
		90	0.02	0.079	0.05	0.008	0.055	0.043	0.042 ± 0.01 g			1	1	1	1	1	1	1 ± 0.0 g
		120	0.008	0.047	0.07	0.008	0.04	0.045	0.036 ± 0.009 g			1	1	1	1	1	1	1 ± 0.0 g
								Figure 7F iv
			SplitCre-ReaChR (Ipsi)						Mean±SE			SplitCre-ReaChR (Contra)						Mean±SE
	D21 post CFA	Prestim	0.242	0.41	0.44	0.38	0.246	0.45	0.361 ± 0.038 g	Prestim vs 5 min: p=0.25 and vs all other, p>0.99 Two-way ANOVA		1	1	1	1	1	1	1 ± 0.0 g
		5	0.493	0.52	0.85	0.56	0.951	0.56	0.655 ± 0.079 g			1	1	1	1	1	1	1 ± 0.0 g
		30	0.55	0.61	0.45	0.255	0.951	0.61	0.571 ± 0.093 g			1	1	1	1	1	1	1 ± 0.0 g
		90	0.27	0.52	0.4	0.35	0.4	0.5	0.406 ± 0.038 g			1	1	1	1	1	1	1 ± 0.0 g
		120	0.21	0.481	0.34	0.34	0.38	0.45	0.366 ± 0.039 g			1	1	1	1	1	1	1 ± 0.0 g
