# Supplementary material for: Distinct local and global functions of mouse Aβ low-threshold mechanoreceptors in mechanical nociception
Source: Nat Commun. 2024 Apr 4;15:2911. doi: 10.1038/s41467-024-47245-0 (PMC10995180; doi:10.1038/s41467-024-47245-0)
Supplement: Supplementary file 11 — Source Data [file 41467_2024_47245_MOESM11_ESM.zip › Gautam_SourceData_Suppl_Figures_1.xlsx]

## Sheet: Suppl Fig. 1
			Supplementary Fig. 1
		Figure S1D
			iCre+EYFP /EYFP	iCre+EYFP /iCre
			98.6825	44.585
			94.1475	58.9375
			95.17	43.106
		Mean+SE	96 ± 1.37 %	48.88 ± 5.04 %
	Percentage of all double positive DRG neurons for iCre and EYFP, Av. of 4 sections/mouse, n=3 mice in each group
			Figure S1I
		CGRP	IB4	NF200	Ret	PV
		8.33	6.33	92.34	69.8	10.66
		6.43	0	85.85	80.56	12.8
		1.78	4.28	90.56	72.7	15.25
		5.23	5.59	88.56
	Mean+SE	5.44 ± 1.38 %	4.05 ± 1.41 %	89.33 ± 1.39 %	74.35 ± 3.21 %	12.9 ± 1.32 %
	Percentage of GFP+ neurons expressing different markers, Av. of 6-8 sections/mouse, n = 3-4 mice in each group
	Figure S1U
			Meissner	Merkel
			45.83	13.65
			94.44	0
			81.96	9.52
			85.17	7.62
		Mean+SE	76.85 ± 10.67 %	7.69 ± 2.85 %
		Percentage of GFP+ axons innervating Meissner’s corpuscles or Merkle cells in the glabrous skin, Av. of 6-8 sections/mouse, n=4 mice in each group
	Figure S1V
			Meissner	Merkel
			91.07	6.94
			97.14	11.1
			83.8	10.9
			93.33	6.82
			83.8	6.66
		Mean+SE	89.83 ± 2.64 %	8.48 ± 1.02 %
		Percentage of Meissner’s corpuscles or Merkle cells innervated by GFP+ axons in the glabrous skin sections, Av. of 6-8 sections/mouse, n=5 mice
			Figure S1W
			GFP+ innervation
			14.28
			12.5
			16.67
			0
			12.5
		Mean+SE	11.19 ± 2.9 %
		Percentage of the touch domes innervated by GFP+ fibers in back hairy skin, n=5 mice

## Sheet: Suppl Fig. 2
			Supplementary Fig. 2
				Figure S2D
			CGRP	IB4	NF200	PV
			4.851	2.35	80.5	12.56
			5.235	1.5	93.88	8.58
			7.23	4.5	85.8	15.25
			1.25	4.48	85.65
			1.55	2.35	87.66
		Mean+SE	4.02 ± 1.14 %	3.03 ± 0.61 %	86.7 ± 2.15 %	12.13 ± 1.93 %
			Percentage of tdTom+ neurons expressing different markers, 6-8 sections/mouse, n = 5 mice except PV ( n=3) in each group
			Figure S2S
			Saline	DTA	p
			4.66	3.66	Mann Whitney test (Two-tailed)
			4	3.33
			4	3.66
			5.33	3.25
			4.33	4.55
			4	5.55
		Mean+SE	4.38 ± 0.21	4.0 ± 0.36	p=0.218
			Number of Meissner’s corpuscles, 5-7 sections per mouse, n = 6 mice
			Figure S2T
			Saline	DTA	p
			3.25	0.6	Mann Whitney test (Two-tailed)
			3.2	0.6
			3.8	0.33
			3	0
			2	1.17
			2.16	0.6
		Mean+SE	2.9 ± 0.28	0.55 ± 0.15	p<0.0001
			Number of tdTomato+ fibers innervating dermal papillae per footpad section, 5-7 sections per mouse, n = 6 mice

## Sheet: Suppl Fig. 3
	Supplementary Fig. 3
									Figure S3A
									Time (s)
		Saline										DTA
										Mean+SE										Mean+SE
	Peripheral	1163.2	1018.2	1101.7	1123.31	1090.7	1106.45	1043.77	1133.66	1098 ±16.7 s		1028.8	1091.6	1077.2	1098.7	1142.65	1032.7	1111.55	1018.6	1075 ±15.73 s
	Central	38.8	184.4	98.3	76.69	109.3	93.57	156.23	66.34	103 ±16.78 s		173.2	110.4	122.8	101.3	57.35	167.3	88.45	181.4	125.3 ±15.8 s
								Distance (m)
								Saline	DTA
								55.523	56.43
								46.078	74.016
								68.843	49.543
								70.213	77.321
								67.452	63.57
								71.35	75.56
								60.58	49.44
								58.56	66.52
							Mean+SE	62.32 ± 3.1 m	64.05 ± 4.0 m
	The time spent in peripheral and central zones and total distance travelled between the two groups. n=8 mice in each group
									Figure S3B
		Vehicle								Mean+SE		DTA								Mean+SE
	Flick	6.54	13.25	11.6	7.89	10.01	12.68	9.56	11.1	10.33 ± 0.81 s	Flick	13.3	7.8	9.36	11.23	11.66	6.67	9.55	8.71	9.78 ± 0.76 s
	Lick	11.66	19.36	27.2	14.8	25.2	25.33	22.56	30	22.01 ± 2.23 s	Lick	30	8.55	26.06	22.5	24.11	16.33	16.77	26.4	21.34 ± 2.46 s
	Jump	30	30	30	25.3	30	30	30	29.3	29.33 ± 0.58 s	Jump	30	30	30	30	30	30	28.65	30	29.83 ± 0.17 s
		Latency (s) of hind paw flick, hind paw lick, or jump, in the DTA vs vehicle treated groups in static hotplate test. n=8 mice in each group.
		Figure S3C
		Saline	DTA
		49.23	48.93
		48.93	51.2
		50.4	50.87
		49.07	49.07
		49.4	48.91
		49.87	49.57
		48.3	49.5
		50.01	49.8
	Mean+SE	49.4 ± 0.23℃	49.73 ± 0.3℃
		Heat pain temperature threshold (in ℃) using the dynamic hotplate test. n=8 mice in each group.
		Figure S3D
		Saline	DTA
		2.89	2.23
		2.49	2.64
		2.79	2.81
		2.83	2.84
		2.77	2.9
		2.81	2.61
		2.67	2.77
		2.98	2.79
		2.67	2.29
	Mean+SE	2.76 ± 0.04 s	2.65 ± 0.08 s
	Paw-withdrawal latency (s) to dry ice. n=9 mice in each group.
									Figure S3F
		Saline										DTA
										Mean+SE								Mean+SE
	Baseline	1	0.95	1	1	1	1	1	1	0.99 ± 0.006 g	Baseline	0.95	1	0.95	1	1	1	0.98 ± 0.01 s
	1D	0.008	0.0289	0.0188	0.008	0.029	0.008	0.67	0.093	0.1 ± 0.08 g	1D	0.03	0.014	0.008	0.265	0.055	0.008	0.06 ± 0.04 s
	3D	0.043	0.008	0.008	0.008	0.079	0.008	0.008	0.008	0.02 ± 0.009 g	3D	0.008	0.008	0.008	0.008	0.008	0.008	0.008 ± 0.0 s
	7D	0.052	0.079	0.079	0.079	0.008	0.052	0.036	0.008	0.04 ± 0.01 g	7D	0.034	0.025	0.008	0.008	0.008	0.008	0.01 ± 0.004 s
	14D	0.185	0.154	0.154	0.044	0.008	0.0289	0.034	0.008	0.07 ± 0.02 g	14D	0.092	0.0289	0.0289	0.008	0.0289	0.0145	0.03 ± 0.01 s
	21D	0.008	0.03	0.008	0.008	0.0788	0.036	0.0224	0.008	0.02 ± 0.008 g	21D	0.056	0.008	0.032	0.008	0.0363	0.019	0.02 ± 0.007 s
	28D	0.008	0.008	0.008	0.03	0.056	0.0085	0.0289	0.008	0.01 ± 0.006 g	28D	0.008	0.008	0.008	0.008	0.032	0.008	0.01 ± 0.004 s
		50% PWT (g) (vehicle: n = 8 mice and DTA: n = 6 mice), using a neuropathic median plantar nerve ligation model.

## Sheet: Suppl Fig. 4
	Supplementary Fig. 4
			Figure S4B
			Saline	DTA	p
			0	8
			0	37
			0	24	Mann Whitney test (Two-tailed)
			0	0
			0	0
			0	2
			0	15
			0	0
			2	5
			0	19
			0
		Mean+SE	0.18 ± 0.18	11 ± 3.96	p=0.0027
		No. of scratch bouts in response to a tape attached to the back. n = 11 and 10 mice in vehicle and DTA groups respectively.
		Figure S4C
			Saline	DTA	p
			15	28
			6	20
			31	28	Mann Whitney test (Two-tailed)
			24	0
			6	21
			26	27
			0	19
			2	7
			19	7
			29	35
			36
		Mean+SE	17.64 ± 3.8	19.2 ± 3.55	p=0.74
		No. of attending episodes in response to a tape attached to the back. n = 11 and 10 mice in vehicle and DTA groups respectively.
		Figure S4D
			Saline	DTA
			12	1
			15	21
			17	21	Mann Whitney test (Two-tailed)
			9	15
			5	23
			0	31
			1	10
			7	20
			10	20
			6	12
			11
		Mean+SE	8.45 ± 1.6	17.4 ± 2.61	p=0.0074
		No. of attending episodes in response to an alligator clip attached to the nape of neck. n = 11 and 10 mice in vehicle and DTA groups respectively.

## Sheet: Suppl Fig. 5
				Supplementary Fig. 5
														Figure S5B
		5 mW								Mean+SE		10 mW								Mean+SE		20 mW								Mean+SE
	Nape	66.66	100	100	100	66.66	100	100	0	79.17 ± 12.5 %	Nape	100	100	100	100	0	100	100	33.33	79.17 ± 14.0 %	Nape	100	100	100	100	66.66	100	100	66.66	91.67 ± 5.45 %
	Back	66.66	100	100	100	100	100	100	33.33	87.5 ± 8.76 %	Back	100	100	100	100	66.66	100	100	33.33	87.5 ± 8.76 %	Back	100	100	66.66	100	66.66	100	100	66.66	87.5 ± 6.1 %
	Tail	100	66.66	66.66	100	100	100	100	33.33	83.33 ± 8.90 %	Tail	100	100	100	100	66.66	100	100	66.66	91.67 ± 5.45 %	Tail	100	100	100	100	100	100	100	66.66	95.83 ± 4.16 %
		Percentage response after peripheral blue laser stimulation at different body parts. n=8 in each group.
	Figure S5C
										Mean+SE	p
	5 mW	1.8	3.21	4.72	2.35	2.05	1.78	4.45	2.15	2.81 ± 0.41 s	5 mW vs. 10 mW: p=0.0015, 5 mW vs. 20 mW: p=0.0002, 10 mW vs. 20 mW: p=0.35. One way ANOVA followed by Holm-Šídák's multiple comparisons test
	10 mW	0.57	0.82	2.13	1.6	2.06	0.76	0.35	1.1	1.17 ± 0.24 s
	20 mW	0.76	1.1	1.33	0.57	1.36	0.2	0.19	0.7	0.77 ± 0.16 s
	Tail flick latency (s) after peripheral stimulation at diferent blue laser intensities. n=8 mice in each group.
	Figure S5H					Figure S5I
		Saline	CFA	p			Saline	CFA	p
		13.33	12.5	Mann Whitney test (Two-tailed)			13.65	14.88	Mann Whitney test (Two-tailed)
		4	2.5				5.5	10
		11.66	10				9.52	30.555
		11.25	13				7.6275	12.5
		23.6	9.2				20.5	16.5
		14.25	9.5				5.5	18.8
	Mean+SE	13.02 ± 2.58	9.45 ± 1.53	p=0.179		Mean+SE	10.38 ± 2.37%	17.21 ± 2.94%	p=0.088
		Merkel cell numbers per foot pad skin section. n = 6 mice in each group (Av of 5-7 sections/mouse).					% of Merkel cells innervated by GFP+ fibers/foot pad section. n = 6 mice in each group (Av of 5-7 sections/mouse).
	Figure S5J					Figure S5K
		Saline	CFA	p			Saline	CFA	p
		2.43	3.9	Mann Whitney test (Two-tailed)			86.66	44.45	Mann Whitney test (Two-tailed)
		4.38	2.125				80	32.5
		4.15	3.09				33.332	55.56
		5.25	0.5				80.94	33.33
		6.2	3				65.55	66.66
		4.57	4.75				70	44.5
	Mean+SE	4.49 ± 0.51	2.89 ± 0.6	p=0.093		Mean+SE	69.41 ± 7.87%	46.17 ± 5.37%	p=0.041
		Meissiner's Corpuscles numbers per foot pad skin section. n = 6 mice in each group (Av of 5-7 sections/mouse).					% of Meissner’s corpuscles innervated by GFP+ fibers per foot pad section. n = 6 mice in each group (Av of 5-7 sections/mouse).
