# Supplementary material for: Distinct local and global functions of mouse Aβ low-threshold mechanoreceptors in mechanical nociception
Source: Nat Commun. 2024 Apr 4;15:2911. doi: 10.1038/s41467-024-47245-0 (PMC10995180; doi:10.1038/s41467-024-47245-0)
Supplement: Supplementary file 11 — Source Data [file 41467_2024_47245_MOESM11_ESM.zip › Gautam_SourceData_Suppl_Methods_2.xlsx]

## Sheet: Sheet1
REAGENT or RESOURCE	SOURCE	IDENTIFIER
Antibodies
Chicken polyclonal anti-GFP	Aves Labs	Cat# GFP-1020; RRID:AB_10000240
Rabbit polyclonal anti-GFP	Invitrogen	Cat# A-11122; RRID:AB_221569
Rabbit polyclonal anti-CGRP	ImmunoStar	Cat# 24112; RRID:AB_572217
Rabbit polyclonal anti-NF200	Sigma-Aldrich	Cat# N4142; RRID:AB_477272
Chicken polyclonal anti-NF200	Aves Labs	Cat# NFH-3-1003; RRID:AB_2313552
Guinea pig polyclonal anti-VGLUT1	Millipore	Cat# AB5905; RRID:AB_2301751
Rabbit polyclonal anti-S100	Abcam	Cat# ab34686; RRID:AB_777793
Rat anti-K8 (Troma-1)	Univ of Iowa/DSHB	N/A
Rabbit anti-Parvalbumin	Swant	Cat# PV27; RRID:AB_2631173
Rabbit monoclonal anti-Ret	Immuno-Biological Laboratories	Cat# 18121; RRID:AB_2301042
Rabbit polyclonal anti-DsRed	Takara Bio	Cat# 632496; RRID:AB_10013483
Rabbit monoclonal anti-c-Fos	Cell Signaling Technology	Cat# 2250; RRID:AB_2247211
IB4, Alexa Fluor 488 conjugate	Invitrogen	Cat# I21411; RRID:AB_2314662
IB4, Alexa Fluor 594 conjugate	Invitrogen	Cat# I21413; RRID:AB_2313921
Goat anti-rabbit IgG (H+L), Alexa Fluor 488	Thermo Fisher Scientific	Cat# A-11008; RRID:AB_143165
Goat anti-rabbit IgG (H+L), Alexa Fluor 594	Thermo Fisher Scientific	Cat# A-11012; RRID:AB_2534079
Goat anti-rabbit IgG (H+L), Alexa Fluor 647	Thermo Fisher Scientific	Cat# A-21244; RRID:AB_2535812
Goat anti-rabbit Cy3	Thermo Fisher Scientific	Cat# A10520, RRID:AB_2534029
Chemicals
Diphtheria Toxin	Sigma-Aldrich	Cat# D0564
CFA	Sigma-Aldrich	Cat# F5881
TritonX-100	Sigma	Cat# T8787
OCT compound	Thermo Fisher Scientific	Cat# 23-730-571
DMSO	Sigma-Aldrich	Cat# 472301
Benzyl Alcohol	Sigma-Aldrich	Cat# 8.22259
Benzyl Benzoate	Sigma-Aldrich	Cat# B9550
Glycerol	Invitrogen	Cat# 2130
Normal goat serum	Jackson Immuno Research	Cat# 005-000-121
Critical commercial assays
RNAScope probe: cFos	ACD	Cat# 316921
RNAScope probe: Slc17a6	ACD	Cat# 319171
RNAScope probe: Slc32a1	ACD	Cat# 319191
RNAScope probe: Eyfp	ACD	Cat# 312131
RNAScope probe: tdTomato	ACD	Cat# 317041
RNAScope probe: iCre	ACD	Cat# 423321
RNAScope probe: Ret	ACD	Cat# 431791
RNAScope probe: Calb1	ACD	Cat# 428431
RNAScope probe: Ntrk2	ACD	Cat# 423611
RNAscope™ Multiplex Fluorescent Detection Kit v2	ACD	Cat# 323110
RNAScope™ H202 and Protease Reagents	ACD	Cat# 322381
TSA Plus Cyanine 3 System	AKOYA BIOSCIENCES	Cat# NEL744001KT
Experimental models
AdvillinFlpO	Dr. David Ginty	N/A
SplitCre	Dr. David Ginty	N/A
TrpV1Cre	Jackson Laboratory (USA)	JAX: #017769
RosaReaChR	Jackson Laboratory (USA)	JAX: #024846
Tauds-DTRf/f	Dr. Martyn Goulding	N/A
Ai9tdTomatof/f	Jackson Laboratory (USA)	JAX: #007905
C57BL/6J	Jackson Laboratory (USA)	JAX: #000664
Software and Algorithms
FASTCAM Viewer 4	Photron	N/A
Prism 9	GraphPad	RRID:SCR_002798
Fiji	NIH	RRID:SCR_002285
Illustrator	Adobe	RRID:SCR_014198
BioRender	BioRender	RRID:SCR_018361
ANY-Maze	Stoelting Co.	RRID:SCR_014289
Other
FASTCAM Mini UX100	Photron	N/A
Zoom Wide Angle Telephoto 24-85mm f2.8	Nikon	N/A
473 nm blue laser	Shanghai Laser and Optics Century	Cat# BL473T8-150FC
Hp 15MHZ Function Waveform Generator	Hewlett Packard	Part# 33210A
von Frey filaments	Stoelting	Cat# 58011
Perforated wire mesh platform	Ugo Basile	Part #37450-045
Hargreaves apparatus	UCSD Instruments	N/A
Hot plate analgesia meter	IITC Life Science	Cat# 39
Pigtail Rotary Joint, 200 μm, 0.39 NA Fiber, FCPC, 1.25 Ferrule	ThorLabs	RJPFL2
Digital Optical Power Meter	ThorLabs	PM100A
Photodiode Power Sensor	ThorLabs	S120C
Light cannula	ThorLabs	CFMXB05
Velcro® Tape	Velcro	Part# 90197
Krazy®Glue	Krazy Glue	Part #963257
